# Supplementary material for: First Reported Case of Integrase Strand Transfer Inhibitor Resistance in Suriname: Unusual Drug Resistance Mutations Following Exposure to Dolutegravir
Source: Viruses. 2025 Feb 11;17(2):245. doi: 10.3390/v17020245 (PMC11860197; doi:10.3390/v17020245)
Supplement: Supplementary file 1 [file viruses-17-00245-s001.zip]

Archive with 1 entries (1 files):
- viruses-3407907-supplementary.pdf
